# Supplementary material for: Clinical predictors of physiologic change after treatment with immunosuppression in hypersensitivity pneumonitis
Source: PLoS One. 2024 Nov 25;19(11):e0313540. doi: 10.1371/journal.pone.0313540 (PMC11588199; doi:10.1371/journal.pone.0313540)
Supplement: S1 Data — (XLSX) [file pone.0313540.s001.xlsx]

## Sheet: Sheet1
Index	Age At Diagnosis	male	Race	Ethnicity	Age at First Clinic Visit	SmokingStatusatDx	Pack Years Less than or Equal to 5	Pack Years Greater than 5	AntigenIdentified	Exposure removal attempted in diagnostic workup	AntigenAvian	AntigenMold	AntigenOther	Bronchdone	BALdone	BAL > 20	BAL > 30	TBBxdone	TBBxDiagnostic (granulomas or GC + 1 other feature)	Granulomas	TBBx granuloma or GC	TBBx airway centric	TBBx interstitial inflamm	TBBx OP	Tbbxother	Fibrosis? (none, mild, moderate, severe)	Irregular Reticulation	Traction Bronchiectasis	Honeycombing	Upper/Mid Lung Zone Predominance	Peribronchovascular Predominance	Extensive Ground Glass (>reticular abnormality)	Profuse Micronodules (bilateral, predominant upper lobes)	Discrete Cysts (multiple, bilateral, away from areas of honeycombing)	Diffuse mosaic perfusion/air trappin (bilateral in 3 or more lobes)	Consolidation in bronchopulmonary segments/lobes	SurgicalBiopsyDone	SurgicalBxPathologistDx (HP=0, UIP=1, NSIP=2, SRIF=3, OB=4; OP=5)	UIP	fibroticNSIP	cellularNSIP	OP	Interstitial cellular infiltrate	Granulomas	GranulomasGC	airwaycentric	Familial	ana_320	ipaf_serology
1	64	1	White	NonHispanic	63	1	1	0	0	0	0	0	0	1	1	1	1	1	0	0	0	0	0	0	0	0	0	0	0	0	0	0	0	0	0	0	0										0	0	0
2	69	0	White	NonHispanic	69	0	0	0	1	0	1	1	0	1	1	1	1	1	0	0	0	0	0	1	0	2	1	1	0	0	0	1	1	0	1	0	0										0	0	0
3	68	0	White	NonHispanic	68	0	0	0	1	0	1	0	0	0	0	0	0	0								1	1	1	0	1	1	1	0	0	1	1	0										0	0	0
4	63	1	White	NonHispanic	62	1	0	1	1	0	0	0	1	1	1	0	0	1	0	1	1	0	0	1	0	2	1	1	0	1	1	1	0	0	1	0	0										0	0	0
5	51	1	White	NonHispanic	51	0	0	0	1	1	1	0	0	0	0	0	0	0								0	0	0	0	0	1	1	1	0	0	0	0										0	0	0
6	57	1	White	NonHispanic	56	1	0	1	1	1	1	0	0	1	1	0	0	1	0	0	0	0	0	0	0	2	1	1	1	0	0	0	0	0	0	0	0										0	0	0
7	71	1	White	NonHispanic	71	0	0	0	1	0	0	1	0	1	1	0	0	1	1	0	1	0	1	1	0	1	1	1	0	0	0	0	0	0	1	0	0										0	0	0
8	66	1	White	NonHispanic	65	1	1	0	1	1	1	0	1	0	0	0	0	0								2	1	1	0	0	0	0	0	0	1	0	1	1	1	0	0	0	0	1	1	0	0	0	0
9	72	1	White	NonHispanic	72	1	0	1	1	0	1	1	0	1	1	1	1	0								3	1	1	1	0	0	0	1	0	0	0	1	3	1	0	0	0	0	0	0	0	0	1	1
10	70	0	White	NonHispanic	70	0	0	0	1	0	1	0	0	1	1	0	0	1	1	0	1	0	1	0	0	1	0	0	0	0	0	1	1	0	1	1	0										0	0	0
11	41	0	White	NonHispanic	56	1	1	0	1	0	1	1	0	1				1	0	0	0	0	1	1	0	3	1	1	1	1	1	0	0	0	0	0	1	0	0	0	1	0	1	1	1	0	0	1	1
12	77	1	White	NonHispanic	77	1	1	0	1	0	1	0	0	1	1	0	1	1	1	0	1	1	0	1	0	3	1	1	0	1	1	1	0	0	1	1	1	0	0	1	1	0	1	0	1	1	0	0	1
13	71	0	Unknown	Unknown	71	0	0	0	1	0	1	0	1	0	0	0	0	0								3	1	1	0	1	1	1	0	0	1	0	1	0	0	0	0	0	1	1	1	1	0	0	0
14	54	0	AA	NonHispanic	55	1	0	1	1	0	0	1	0	1	0	0	0	1	0	0	0	0	0	1	0	3	1	1	1	0	0	1	0	1	0	0	1	0	1	0	0	0	0	0	1	0	0	0	0
15	61	1	White	NonHispanic	61	1	1	0	1	0	0	1	0	0	0	0	0	0								2	1	1	0	1	0	0	0	0	0	0	1	0	1	0	0	0	1	0	0	1	0	0	0
16	55	0	Hispanic	Hispanic	55	0	0	0	1	0	1	0	0	1				0	0							3	1	1	1	1	1	1	0	0	1	0	1	0	0	0	1	0	1	0	1	1	0	0	1
17	66	1	Unknown	Unknown	66	1	1	0	1	1	1	0	0	1				1	1	1	1	0	1	1	0	1	1	1	0	0	0	1	0	1	0	0	1	0	0	1	1	1	1	1	1	0	0	0	0
18	70	1	White	NonHispanic	70	1	0	1	0	0	0	0	0	1	1	1	1	1	1	1	1	0	1	0	0	2	1	1	1	1	1	0	0	0	0	0	0										0	0	0
19	75	1	AA	Black	75	1	0	1	1	0	1	0	0	0	0	0	0	0								2	1	1	0	0	0	0	1	0	0	0	1	0	0	0	0	0	0	0	0	1	0	0	0
20	66	0	White	NonHispanic	66	0	0	0	1	0	0	1	0	0	0	0	0	0								1	1	1	0	0	0	1	0	0	1	0	0										0	0	0
21	54	1	White	NonHispanic	55	0	0	0	1	1	1	0	0	0	0	0	0	0								1	1	1	0	1	1	1	1	0	1	0	1	0	0	0	1	1	1	1	1	0	0	0	0
22	46	0	White	NonHispanic	50	0	0	0	1	0	1	1	0	1	1	1	1	1	0							1	0	1	0	0	1	1	0	0	1	0	1	0	0	0	1	0	1	1	1	1	1	0	0
23	65	0	White	NonHispanic	65	0	0	0	1	1	1	1	0	0	0	0	0	0								1	1	0	0	0	1	1	0	0	0	0	1	0	0	0	0	0	0	1	1	1	1	0	0
24	59	0	White	NonHispanic	59	1	1	0	1	0	0	0	1	0	0	0	0	0								1	1	1	0	1	1	1	0	0	1	1	0										0	0	0
25	59	1	White	NonHispanic	59	1	0	1	1	0	1	0	0	1				1	1	1	1	1	1	0	0	1	1	1	0	0	0	1	0	0	1	0	0										1	0	0
26	58	1	White	NonHispanic	59	1	0	1	0	0	0	0	0	0	0	0	0	0								2	1	1	0	0	1	1	0	1	1	0	1	0	0	1	1	1	1	0	1	1	0	0	0
27	55	1	White	NonHispanic	55	0	0	0	1	0	1	0	1	0	0	0	0	0								2	1	1	1	0	0	0	0	0	0	0	1	0	1	0	0	0	1	0	0	1	1	1	1
28	62	0	White	NonHispanic	62	0	0	0	1	0	0	1	0	0	0	0	0									0	0	0	0	0	0	1	0	0	1	0	1	0	0	0	1	0	1	1	1	1	0	0	0
29	61	0	White	NonHispanic	61	1	1	0	1	0	1	1	0	1	1	1	0	1	1	1	1	0	1	0	0	2	1	1	0	0	0	0	1	0	0	0	0										1	0	0
30	69	1	White	NonHispanic	69	1	0	1	1	0	0	1	0	1	1	0	0	1	1	1	1	0	1	0	0	2	1	1	0	0	0	1	1	0	1	0	0										0	1	1
31	77	1	White	NonHispanic	77	1	0	1	1	0	1	0	0	0	0	0	0	0								1	1	1	0	0	0	0	0	0	0	0	1	0	1	0	0	0	0	0	1	1	0	0	1
32	63	0	White	Hispanic	63	0	0	0	1	0	1	0	0	1	1	1	0	1	0	0	0	0	1	0	0	1	1	1	0	1	1	1	0	0	1	0	1	0	0	1	0	0	1	0	0	1	0	0	0
33	73	1	Unknown	Unknown	72	1	0	1	1	1	1	1	0	1	1	0	0	1	0	0	0	0	1	0	0	0	0	0	0	0	0	0	0	0		0	0										0	0	0
34	63	1	Unknown	Unknown	63	1	1	0	1	0	0	1	0	1	0	0	0	1	0							1	1	1	0	0	0	1	0	0	0	0	1	0	1	0	0	0	1	0	0	1	0	0	0
35	47	1	White	NonHispanic	47	0	0	0	1	0	1	1	0	1	1	1	1	1	1	1	1	1	0	0	0	0	1	0	0	0	0	1	0	0	1	0	0										0	0	0
36	78	0	White	NonHispanic	78	1	0	1	1	1	1	0	0	0	0	0	0	0								2	1	1	1	0	0	1	0	0	1	0	0										0	0	0
37	72	1	White	NonHispanic	71	1	0	1	1	0	1	0	0	0	0	0	0	0								1	1	1	1	0	0	0	0	0	0	0	1	0	1	0	0	0	1	0	1	1	0	0	0
38	68	1	White	NonHispanic	68	1	0	1	1	0	1	1	0	1	1	0	0	1	0		0	0	0	0	0	2	1	1	0	0	0	0	1	0	0	0	1	0	1	0	0	0	0	0	0	1	0	0	0
39	50	0	White	NonHispanic	50	0	0	0	1	0	1	1	0	1	1	1	1	1	1	0	1	0	1	0	0	0	0	0	0	0	0	1	0	0	1	0	0										0	1	1
40	36	1	White	NonHispanic	37	0	0	0	1	0	0	1	0	0	0	0	0	0								2	1	1	1	1	1	0	0	1	0	0	1	0	0	1	1	0	1	0	1	0	0	0	0
41	69	1	White	NonHispanic	69	1	1	0	1	1	1	0	0	1	1	1	1	1	1	1	1	0	1	0	0	1	1	1	0	0	0	1	0	0	0		0										0	0	0
42	67	0	White	NonHispanic	67	0	0	0	1	1	1	0	0	1				1	0	0	0	0	0	1	0	0	0	0	0	1	0	0	0	0	1	1	1	4	0	0	0	0	0	0	0	1	1	0	0
43	72	0	White	NonHispanic	72	1	0	1	1	1	1	0	0	0	0	0	0	0								1	1	1	0	0	0	0	0	0	1	0	1	0	0	0	0	1	1	1	1	1	0	0	0
44	68	0	White	NonHispanic	68	1	2	2	1	1	1	0	0	0	0	0	0	0								2	1	1	0	0	1	1	0	0	0	0	0										0	1	1
45	62	0	White	NonHispanic	62	0	0	0	1	0	1	0	0	1				1	1	1	1	0	1	0	0	3	1	1	1	1	1	0	0	1	1	1	1	0	1	0	0	0	1	0	0	1	0	0	0
46	56	1	White	NonHispanic	56	0	0	0	1	0	1	1	0	1	1	0	0	1	0							1	1	1	0	1	1	1	0	0	1	0	1	0	0	0	1	0	1	0	0	1	0	0	0
47	37	0	AA	NonHispanic	36	0	0	0	1	0	1	0	0	1	1	0	0	1	1	0	1	0	1	0	0	2	1	1	1	1	1	1	1	1	1	0	0										0	1	1
48	76	1	Unknown	Unknown	76	0	0	0	1	1	1	0	0	0	0	0	0	0								2	1	1	1	0	0	1	1	0	0	0	0										0	0	0
49	65	1	White	Unknown	64	1	0	1	1	1	1	0	0	1	1	0	0	1	0	0	0	0	0	1	0	1	1	0	0	0	0	1	0	0	1	0	0										0	0	0
50	61	0	Asian	Asian	61	0	0	0	1	0	1	1	0	1	1	0	0	1	0	0	0	0	1	0	0	2	1	1	1	0	0	0	0	0	1	0	1	0	1	0	0	0	1	1	1	1	1	0	0
51	66	0	White	NonHispanic	67	0	0	0	0	0	0	0	0	0	0	0	0	0								3	1	1	1	1	1	0	0	0	1	0	1	0	1	0	0	0	1	1	1	0	0	0	0
52	39	1	White	NonHispanic	39	1	0	1	1	0	0	0	1	1				1	0							3	1	1	1	1	0	0	0	0	0	0	1	0	1	0	0	0	0	1	1	0	0	0	0
53	51	0	White	NonHispanic	51	1	1	0	1	0	1	0	0	1				1	1	1	1	0	1	0	0	0	0	0	0	0	0	1	1	0	1	0	0										0	0	0
54	56	1	White	NonHispanic		0	0	0	1	0	0	1	0	0	0	0	0	0								3	1	1	0	0	0	1	0	0	0	1	1	0	1	0	0	0	1	0	0	1	0	0	0
55	68	1	Hispanic	Hispanic		0	0	0	1	0	1	0	0	0	0	0	0	0								3	1	1	1	0	1	0	0	0	0	0	0										0	0	0
56	88	1	White	NonHispanic		1	0	1	1	0	1	0	0	0	0	0	0	0								3	1	1	1	1	1	0	0	0	1	0	0										0	0	0
57	70	1	White	NonHispanic		1	0	1	1	0	1	1	0	0	0	0	0	0								1	1	1	1	1	0	0	0	0	0	1	1	1	1	0	0	0	0	0	0	0	0	0	0
58	66	0	White	NonHispanic		0	0	0	0	0	0	0	0	0	0	0	0	0								1	1	1	0	0	0	0	1	0	0	0	1	0	1	0	0	0	1	0	0	1	0	1	1
59	60	0	Asian	Asian		0	0	0	0	0	0	0	0	0	0	0	0	0								0	0	0	0	0	1	1	0	0	0	0	1	0	0	0	1	0	1	1	1	1	0	0	0
60	55	1	White	NonHispanic		0	0	0	1	0	1	0	0	1	1	0	0	1	1	1	1	0	1	0	0	0	0	0	0	0	1	1	1	1	1	0	0										0	0	0
61	57	1	Asian	Asian		1	0	1	1	0	1	0	0	0	0	0	0	0								2	1	1	1	0	0	1	0	0	0	0	1	0	1	0	0	0	0		0	1	0	1	1
62	51	0	White	NonHispanic		0	0	0	1	0	1	0	0	0	0	0	0	0								2	1	1	1	1	0	1	0	0	0	0	1	0	0	0	0	0	0	1	1	0	0	0	0
63	57	0	White	NonHispanic		0	0	0	1	0	0	1	0	0	0	0	0	0								1	1	1	1	0	1	1	0	0	1	0	1	0	0	1	1	0	1	1	1	1	0	0	0
64	67	0	White	NonHispanic		1	0	1	1	0	0	1	0	0	0	0	0	0								2	1	1	1	1	1	1	0	1	1	0	1	2	0	1	0	1	0	0	0	0	1	0	0
65	64	0	White	NonHispanic		0	0	0	0	0	0	0	0	0	0	0	0	0								2	1	1	0	0	0	0	0	0	0	0	1	0	1	0	0	0	1	0	0	1	0	0	0
66	51	1	White	NonHispanic		1	1	0	1	0	1	0	0	1	1	1	1	1	1	0	1	1	1	0	0	1	1	1	0	0	0	0	0	0	0	0	0										0	0	0
67	78	1	White	NonHispanic		0	0	0	0	0	0	0	0	0	0	0	0	0								1	1	1	0	0	0	0	1	0	0	0	1	0	1	0	0	0	1	0	0	1	0	0	0
68	61	1	Other	Other		1	1	0	1	0	1	0	0	1	1	1	1	1	0	0	0	0	1	0	0	2	1	1	1	0	0	1	0	0	0	0	0										0	1	1
69	69	0	Unknown	Unknown		1	1	0	1	0	1	1	0	0	0	0	0	0								1	1	1	0	1	1	1	0	0	1	0	0										0	0	0
70	30	0	White	NonHispanic		1	0	1	0	0	0	0	0	1	0	0	0	1	0	0	0	1	1	1	0	0	0	0	0	0	0	0	1	0	1	0	0										0	0	0
71	80	1	Unknown	Unknown		1	0	1	1	0	1	0	0	0	0	0	0	0								1	1	1	0	0	0	1	1	0	0	0	1	2	0	1	1	1	1	0	0	0	0	1	1
72	67	1	White	NonHispanic		1	0	1	1	0	0	1	0	0	0	0	0	0								3	1	1	1	1	1	0	0	0	0	0	1	1	1	0	0	1	0	0	0	1	0	0	1
73	55	0	White	NonHispanic		0	0	0	1	0	1	1	0	0	0	0	0	0								1	1	1	0	1	1	1	0	0	1	0	0										1	0	0
74	58	0	White	NonHispanic		1	0	1	1	0	1	0	0	1	1	0	0	1	1	1	1	0	1	1	0	2	1	1	0	1	0	0	0	0	0	1	0										0	0	0
75	78	1	White	NonHispanic		1	0	1	1	0	1	0	0	1	1	1	0	1	0	0	0	0	1	0	0	1	1	1	0	1	0	1	0	0	0	0	0										0	0	1
76	62	0	White	NonHispanic		0	0	0	1	1	1	1	0	0	0	0	0	0								0	0	0	0	0	0	1	1	0	1	0	0										0	0	0
77	64	1	White	NonHispanic		1	0	1	1	0	0	1	0	1	1	1	1	0								2	1	1	1	1	0	1	0	0	0	1	1	0	1	0	0	0	1	1	1	1	0	0	0
78	65	1	Hispanic	Hispanic		1	0	1	1	1	0	0	1	1				1	0	0	0	0	0	0	0	1	1	0	0	1	0	1	0	0	0	0	0										0	0	0
79	71	0	Hispanic	Hispanic		0	0	0	1	0	1	0	0	0	0	0	0	0								2	1	1	0	0	1	1	0	0	0	0	0										0	0	0
80	73	0	White	NonHispanic		1	0	1	1	0	1	0	0	0	0	0	0	0								1	1	1	1	1	1	1	0	0	1	0	1	0	1	0	0	0	1	1	1	1	0	0	0
81	73	1	White	NonHispanic		0	0	0	1	0	0	1	0	0	0	0	0	0								2	1	1	0	1	1	1	0	1	0	0	0										0	0	0
82	68	1	White	NonHispanic		1	0	1	1	0	0	1	0	0	0	0	0	0								2	1	1	1	1	0	1	0	0	0	0	1	0	1	0	0	0	1	0	0	1	0	0	0
83	61	1	White	NonHispanic		1	1	0	1	0	1	1	0	0	0	0	0	0								3	1	1	1	0	1	1	0	0	0	0	1	0	1	0	0	0	1	0	0	0	1	0	0
84	62	0	White	NonHispanic		0	0	0	1	0	0	1	0	0	0	0	0	0								2	1	1	0	0	0	0	0	0	1	0	1	1	1	0	0	0	1	0	0	0	0	1	1
85	61	0	White	NonHispanic		0	0	0	1	0	0	1	0	1	1	0	0	0								1	1	0	0	1	1	1	0	0	1	0	1	0	0	0	0	0	1	0	1	1	0	0	0
86	44	0	White	NonHispanic		0	0	0	1	0	1	0	0	1	1	0	0	1	1	0	1	1	1	0	0	0	0	0	0	0	0	0	0	0		0	0										0	0	0
87	47	0	White	NonHispanic		0	0	0	1	0	1	0	0	1				1	0	0	0	0	1	0	0	2	1	1	0	1	1	1	0	0	0	0	0										0	1	1
88	73	0	White	NonHispanic		1	0	1	1	0	0	1	0	0	0	0	0	0								2	1	1	1	1	0	0	0	0	1	0	1	0	1	0	0	0	0	1	1	1	0	0	0
89	39	1	White	NonHispanic		0	0	0	1	0	0	1	0	1	1	1	1	0								0	0	0	0	0	0	1	0	0	1	0	0										0	0	0
90	78	0	White	NonHispanic		1	0	1	1	0	1	0	0	0	0	0	0	0								1	1	1	0	0	0	0	0	0	1	0	1	0	1	0	0	0	0	1	1	1	1	0	1
91	65	0	White	NonHispanic		1	0	1	1	0	1	0	0	1	1	1	1	1	0	0	0	0	1	0	0	0	0	0	0	0	0	1	0	0	1	0	0										0	0	0
92	62	1	White	NonHispanic		1	0	1	1	1	1	0	0	0	0	0	0	0								2	1	1	1	0	0	1	0	0	0	0	1	1	1	0	0	0	0	0	0	0	0	0	0
93	62	0	White	NonHispanic		0	0	0	1	0	1	0	0	0	0	0	0	0								2	1	1	0	1	1	0	1	0	1	0	1	0	1	0	0	1	1	0	0	1	0	0	0
94	71	1	White	NonHispanic		1	0	1	1	0	0	1	0	1	1	1	1	1	0	0	0	0	0	0	0	3	1	1	1	0	0	0	0	0	0	0	0										0	1	1
95	52	1	White	NonHispanic		0	0	0	1	0	0	0	1	1	1	0	0	1	0	0	0	0	0	0	0	2	1	1	0	0	0	0	0	0	0	0	1	0	1	0	0	0	1	0	0	1	0	0	0
96	48	1	White	NonHispanic		1	0	1	1	0	1	1	0	0	0	0	0	0								1	1	1	1	0	1	1	1	0	0	0	1	0	1	1	0	0	0	0	0	1	1	0	0
97	72	0	White	NonHispanic		0	0	0	1	0	1	0	0	1				1	0	0	0	0	0	0	0	1	1	1	0	1	0	1	1	0	1	0	1	0	1	0	0	0	1	1	1	1	0	0	0
98	48	0	AA	Black		0	0	0	1	0	0	1	0	1				1	0							1	1	1	1	0	0	1	0	1	0	1	1	0	1	0	0	0	1	0	0	1	0	0	0
99	64	1	White	NonHispanic		1	0	1	1	0	1	1	0	1				1	1	1	1	0	1	1	0	3	1	1	1	0	1	0	0	0	0	0	0										0	0	0
100	56	0	White	NonHispanic		0	0	0	1	0	1	1	0	1	1	0	0	1	1	1	1	1	0	0	0	2	1	1	0	0	0	0	1	0	0	0	0										1	0	0
101	54	0	White	NonHispanic		0	0	0	1	0	0	1	0	1	1	0	0	1	1	1	1	0	1	0	0	3	1	1	1	0	0	0	0	0	0	0	1	0	1	0	0	0	1	0	1	0	0	1	1
102	63	0	White	NonHispanic		0	0	0	1	0	1	0	0	0	0	0	0	0								2	1	1	0	0	0	0	0	0	0	0	1	0	1	0	0	0	0	1	1	1	0	0	0
103	61	1	White	NonHispanic		1	0	1	1	0	1	0	0	0	0	0	0	0								2	1	1	1	0	0	0	0	0	0	0	1	4	0	0	0	0	1	0	0	1	0	0	0
104	55	1	White	NonHispanic		0	0	0	1	0	1	0	0	1	1	0	0	1	1	0	1	1	1	0	0	2	1	0	0	0	1	1	0	0	1	0	1	0	1	0	0	0	1	0	0	1	0	0	0
105	67	0	White	NonHispanic		0	0	0	1	0	0	1	0	1				1	1	1	1	0	0	0	0	3	1	1	1	0	0	0	0	0	0	0	0										0	0	0
106	57	1	White	NonHispanic		1	0	1	1	0	0	1	0	0	0	0	0	0								2	1	1	0	1	1	0	0	0	1	0	1	0	1	0	0	0	1	0	0	1	0	0	0
107	57	0	White	NonHispanic		0	0	0	1	0	1	0	0	0	0	0	0	0								1	1	1	0	1	1	1	0	0	0	0	1	1	1	1	0	0	1	0	0	0	0	0	0
108	50	1	White	NonHispanic		1	1	0	1	0	0	0	1	0	0	0	0	0								2	1	1	1	0	0	0	0	0	0	0	1	0	1	0	0	0	1	0	1	1	0	0	0
109	47	0	White	NonHispanic		0	0	0	1	0	0	1	0	1	0	0	0	1	0							3	1	1	0	0	1	0	0	0	0	0	1	0	1	0	0	0	0	1	1	1	0	0	1
110	61	0	White	NonHispanic		0	0	0	1	0	1	0	0	1	0	0	0	1	0	0	0	0	0	0	1	3	1	1	0	0	1	1	0	0	0	0	1	1	1	0	0	1	0	1	1	1	1	0	0
111	69	1	White	NonHispanic		1	0	1	1	0	1	0	1	1	0	0	0	1	0	0	0	0	0	0	0	2	1	1	0	0	0	0	0	0	1	0	1	0	0	0	1	1	1	0	1	1	0	1	1
112	43	0	White	NonHispanic		0	0	0	1	0	0	0	1	1	0	0	0	1	1	1	1	0	1	0	1	2	1	1	0	1	1	1	0	0	1	0	1	0	0	0	0	0	1	1	1	0	0	0	1
113	71	1	White	NonHispanic		1	0	1	1	0	0	1	0	0	0	0	0	0								2	1	1	0	0	1	1	0	0	1	0	1	1	1	0	0	0	0	0	0	0	0	0	0
114	55	0	AA	Black		0	0	0	0	0	0	0	0	1	0	0	0	1	0							3	1	1	1	0	1	1	0	0	0	0	1	0	1	0	0	0	0	1	1	1	1	0	1
115	66	1	White	NonHispanic		0	0	0	1	0	1	0	0	1	1	0	0	1	0	0	0	1	0	0	0	0	0	0	0	0	0	0	1	0	1	1	1	2	0	1	0	0	0	0	0	1	0	0	0
116	32	1	Hispanic	Hispanic		0	0	0	1	0	1	1	0	1	1	1	1	1	1	1	1	0	1	0	0	0	0	0	0	0	0	1	0	0	1	0	0										0	0	0
117	78	1	White	NonHispanic		0	0	0	0	0	0	0	0	0	0	0	0	0								1	1	1	0	1	0	1	0	0	0	0	1	0	1	0	0	1	1	0	1	0	0	0	0
118	47	0	White	NonHispanic		1	0	1	1	0	1	0	0	0	0	0	0	0								0	0	0	0	0	1	1	0	0	1	0	1	0	0	0	1	1	1	1	1	0	0	0	1
119	55	0	White	NonHispanic		0	0	0	1	0	1	0	0	1	0	0	0	0								2	1	1	0	1	1	1	0	0	1	0	1	0	0	0	0	0	0	1	1	1	0	0	0
120	68	1	White	NonHispanic		1	0	1	1	0	0	1	0	0	0	0	0	0								2	1	1	1	1	0	0	0	0	1	0	1	0	1	0	0	0	0	0	0	1	0	0	0
121	60	0	White	NonHispanic		0	0	0	1	0	1	0	0	1	1	0	0	1	0	0	0	1	0	0	0	2	1	1	1	0	1	1	0	0	1	0	0										0	0	0
122	51	0	Hispanic	Hispanic		0	0	0	1	0	1	1	0	1	1	0	0	1	0	0	0	0	0	0	0	2	1	1	1	1	1	1	0	0	1	0	0										1	0	0
123	71	1	White	NonHispanic		0	0	0	0	0	0	0	0	1	1	0	0	1	0	0	0	0	0	0	0	3	1	1	0	0	1	0	1	0	0	0	1	0	1	0	0	0	1	0	0	1	0	0	0
124	59	1	White	NonHispanic		1	0	1	0	0	0	0	0	0	0	0	0	0								3	1	1	1	1	1	1	0	1	0	0	1	0	1	0	0	0	0	1	1	1	1	0	0
125	79	0	White	NonHispanic		0	0	0	1	0	1	0	0	0	0	0	0	0								1	1	1	0	1	1	1	0	0	1	0	0										0	0	0
126	60	0	Hispanic	Hispanic		1	0	1	1	0	1	0	0	0	0	0	0	0								1	1	0	0	1	0	1	0	0	1	1	0										1	1	1
127	54	0	White	NonHispanic		1	0	1	1	0	1	0	0	0	0	0	0	0																			1	2	1	1	0	0	0	0	0	0	0	0	0
128	50	0	White	NonHispanic		1	0	1	0	0	0	0	0	0	0	0	0	0								1	1	0	0	1	1	1	0	0	1	0	1	0	1	0	0	0	1	1	1	0	1	0	0
129	67	1	Hispanic	Hispanic		0	0	0	1	0	1	1	1	1	1	0	0	1	0	0	0	0	1	0	0	2	1	1	0	1	1	1	0	0	1	1	0										0	0	1
130	75	1	White	NonHispanic		1	0	1	1	0	1	0	0	1	1	1	1	1	0	0	0	1	1	0	0	0	0	0	0	0	1	1	0	1	1	0	1	5	0	0	0	1	0	0	0	0	0	0	0
131	69	1	White	NonHispanic		1	0	1	1	0	1	0	0	1	1	1	0	1	0	0	0	0	0	0	0	2	1	1	0	0	0	0	0	0	0	0	0										0	1	1
132	47	1	White	NonHispanic		1	0	1	1	0	1	1	0	0	0	0	0	0								3	1	1	1	0	0	0	0	0	0	0	1	0	1	0	0	1	1	1	1	0	0	0	0
133	80	1	White	NonHispanic		0	0	0	1	0	1	0	0	0	0	0	0	0								3	1	1	0	0	0	1	0	0	0	0	0										0	0	0
134	45	0	White	NonHispanic		0	0	0	1	0	1	0	0	1	1	1	0	0								0	0	0	0	0	1	0	0	0	1	1	0										0	0	0
135	59	0	White	NonHispanic		0	0	0	1	0	0	1	0	0	0	0	0	0								3	1	1	0	1	1	1	0	0	1	0	1	0	1	1	1	0	1	1	1	1	0	0	0
136	66	0	White	NonHispanic		1	1	0	1	0	1	1	0	0	0	0	0	0								1	1	1	1	0	0	0	0	0	1	0	1	0	1	0	0	0	1	1	1	1	1	0	0
137	64	0	AA	NonHispanic		1	0	1	1	0	1	1	0	0	0	0	0	0								3	1	1	0	1	1	0	0	0	0	0	0										0	0	0
138	56	1	White	NonHispanic		0	0	0	1	0	1	0	0	1	1	0	0	0								1	1	0	0	0	0	1	0	0	0	0	1	2	0	1	1	1	1	0	0	0	0	0	0
139	72	0	White	NonHispanic		1	0	1	0	0	0	0	0	0	0	0	0	0								2	1	1	0	0	1	1	1	0	1	0	1	0	1	1	0	0	0	1	1	1	0	0	0
140	67	0	White	NonHispanic		0	0	0	1	0	0	1	0	1	1	0	0	1	1	0	1	0	1	0	0	1	1	1	0	1	1	1	0	1	1	0	0										0	0	0
141	62	1	White	NonHispanic		1	0	1	1	0	1	0	1	0	0	0	0	0								2	1	1	1	1	0	1	0	0	1	0	1	1	1	0	0	0	0	0	1	0	0	1	1
142	57	0	White	NonHispanic		1	0	1	0	0	0	0	0	0	0	0	0	0								1	1	1	0	0	0	0	0	0	1	1	1	0	0	0	1	0	1	1	1	0	0	1	1
143	52	0	White	Unknown		0	0	0	1	0	1	0	0	1	1	1	1	1	1	1	1	0	1	1	0	2	1	1	0	1	0	0	1	0	1	0	0										0	1	1
144	90	1	Unknown	Unknown		0	0	0	1	1	1	1	0	0	0	0	0	0								2	1	1	1	0	0	0	1	0	0	0	0										0	0	0
145	70	1	White	NonHispanic		1	0	1	1	0	1	1	0	0	0	0	0	0								2	1	1	0	0	0	1	0	0	0	0	1	0	1	0	0	0	0	0	1	1	0	0	0
146	65	0	White	NonHispanic		0	0	0	1	0	1	1	0	1	1	0	0	1	0	0	0	0	0	1	0	2	1	1	0	0	0	0	0	0	0	0	1	0	0	0	0	0	1	1	1	1	0	0	0
147	70	1	White	NonHispanic		1	1	0	1	0	1	0	0	0	0	0	0	0								2	1	1	1	0	0	0	0	0	0	0	1	0	0	0	1	0	1	1	1	1	0	0	1
148	41	1	Asian	Asian		0	0	0	1	0	1	1	0	1	1	1	1	1	1	1	1	0	1	0	0	0	0	0	0	0	1	1	0	0	1	0	0										0	0	0
149	72	1	White	NonHispanic		0	0	0	0	0	0	0	0	1	1	0	0	1	0	0	0	0	1	1	0	2	1	1	1	0	0	0	1	0	0	0	1	0	1	0	0	0	1	0	0	1	0	0	1
150	72	0	White	NonHispanic		0	0	0	1	1	1	0	0	1	1	1	1	1	1	1	1	0	1	0	0	0	0	0	0	1	1	1	0	0	1	0	0										0	0	0
151	67	0	White	NonHispanic		0	0	0	1	0	1	0	0	0	0	0	0	1	0							2	1	1	0	0	1	1	1	0	1	0	1	0	1	0	0	0	0	1	1	1	0	0	0
152	75	0	White	NonHispanic		0	0	0	1	0	0	1	0	0	0	0	0	0								2	1	1	0	0	1	1	0	0	1	0	0										0	0	0
153	51	1	Hispanic	Hispanic		0	0	0	1	0	0	0	1	1	1	1	1	0								3	1	1	1	0	0	0	0	0	0	0	1	0	1	0	0	0	1	1	1	1	0	0	0
154	65	1	white	unknown	65	1	0	1	1	1	1	0	0	0	0	0	0	0								2	1	1	0	0	1	1	0	0	0	0	1	0	0	1	0	1	0	0	0	1	0	1	1
155	54	0	white	NonHispanic	54	0	0	0	1	1	1	0	0	0	0	0	0	0								1	1	1	0	0	1	1	0	0	1	0	1	0	1								0	0	0
156	44	0	unknown	NonHispanic	44	0	0	0	1	1	0	1	0	0	0	0	0	0								0	0	0	0	0	0	0	0	0	1	0	0										0	0	0
157	32	1	white	NonHispanic	32	0	0	0	1	1	0	1	0	1				1	0	1	1	0	0	0		0	0	0	0	0	0	0	0	0	1	0	0										0	0	0
158	60	0	white	NonHispanic	60	1	0	1	1	1	0	1	0	0	0	0	0	0								1	1	0	0	0	0	1	0	0	1	0	0										0	0	0
159	58	0	white	NonHispanic	58	0	0	0	1	1	1	0	0	0	0	0	0	0								1	1	1	0	0	1	1	1	0	1	0	0										1	1	1
160	74	1	white	NonHispanic	74	1	2	2	1	1	1	0	0	0	0	0	0	0								1	1	1	0	0	0	0	0	0	0	0	0										0	0	0
161	53	0	white	NonHispanic	53	0	0	0	1	1	1	1	0	0	0	0	0	0								2	1	1	0	1	0	1	0	0	1	0	1	0	1 (secondary)								0	1	1
162	70	1	white	NonHispanic	70	0	0	0	1	1	0	0	1	0	0	0	0	0								1	1	1	0	0	0	1	0	0	1	0	1	0	0	1	0	0	1	0	0	1	0	0	0
163	70	1	white	NonHispanic	69	1	0	1	1	0	1	1	1	0	0	0	0	0								1	1	1	0	1	0	0	0	0	1	0	1	0	0	1	0	0	0	1	1	1	0	1	1
164	70	0	white	NonHispanic	70	0	0	0	1	0	1	1	0	0	0	0	0	0								1	1	1	0	0	0	0	0	0	0	0	0										0	0	0
165	85	0	white	NonHispanic	85	0	0	0	1	1	1	0	0	0	0	0	0	0								1	1	1	0	1	1	0	0	0	1	0	0										0	0	0
166	78	1	white	NonHispanic	78	0	0	0	1	1	0	1	0	0	0	0	0	0								2	1	1	1	1	0	0	0	0	0	0	0										0	0	0
S16	65	0	white	NonHispanic	64	0	0	0	1	1	0	0	1	0	0	0	0	0								1	0	0	0	0	0	0	0	0	1	0	0										0	0	0
168	66	1	unknown	NonHispanic	66	1	0	1	1	1	1	0	0	0	0	0	0	0								2	1	1	1	1	1	1	0	0	0	0	1				1			1	1	1	0	0	0
169	67	1	white	NonHispanic	67	1	0	1	1	0	0	0	1	0	0	0	0	0								2	1	1	0	1	0	1	0	0	1	0	0										0	0	0
170	72	1	white	NonHispanic	72	0	0	0	1	1	0	1	0	0	0	0	0	0								1	1	0	0	0	0	1	0	0	0	0	1	0	0	1	0	0	0	0	0	1	0	1	1
171	74	1	white	NonHispanic	74	1	0	1	1	1	1	0	0	1	1	1	1	1	0	0	0	1	1	1	0	2	1	1	1	0	0	0	0	0	0	0	0										0	0	0
172	76	1	white	NonHispanic	76	0	0	0	1	1	1	1	0	0	0	0	0	0								1	1	1	0	0	0	0	0	0	1	0	0										0	0	1
173	81	0	white	NonHispanic	80	0	0	0	1	1	0	1	0	0	0	0	0	0								2	1	1	0	1	1	1	0	0	1	0	0										0	0	0
174	49	1	white	unknown	49	0	0	0	1	1	0	1	0	0	0	0	0	0								2	1	1	0	0	0	1	0	0	1	0	1	0	1 (secondary)	0	0	0	1	0	1	1	0	0	0
175	78	1	white	NonHispanic	77	1	0	1	1	1	0	1	0	1	1	1	1	0								1	1	1	0	1	1	1	0	0	1	1	0										0	0	0
176	72	1	white	NonHispanic	72	1	1	0	1	1	1	1	1	0	0	0	0	0								1	1	1	0	1	0	0	0	0	1	0	0										0	0	0
177	82	1	white	NonHispanic	82	0	0	0	1	1	1	0	0	1	1	1	1	1	0	0	0	0	0	0		1	1	1	0	0	0	0	0	0	1	0	0										0	0	0
178	67	1	white	NonHispanic	66	1	0	1	1	1	1	0	0	1	1	1	1	1	0	0	0	1	0	1	1	1	1	0	0	0	0	0	0	0	0	0	0										0	0	0
179	66	0	white	NonHispanic	66	0	0	0	1	0	1	1	0	0	0	0	0	0								2	1	1	0	0	1	0	0	0	1	0	0										0	0	0
180	59	1	white	NonHispanic	59	1	0	1	1	0	0	0	1	0	0	0	0	0								2	1	1	0	0	0	0	0	0	0	0	1	1	1	0	0	0	0	1	1	1	0	0	0
181	81	0	hispanic	Hispanic or Latino	81	1	0	1	1	1	1	0	0	0	0	0	0	0								3	1	1	1	0	0	1	0	1	1	0	0										1	1	1
182	92	0	white	NonHispanic	92	0	0	0	1	1	0	1	0	0	0	0	0	0								2	1	1	0	1	0	0	0	0	1	0	0										1	0	0
183	57	0	white	NonHispanic	63	1	0	1	1	1	1	1	0	0	0	0	0	1	0	0	0	0	1	0		1	1	0	0	1	0	1	0	0	1	0	1	0	0	0	0	1	1	0	0	1	0	0	1
184	71	0	white	NonHispanic	70	0	0	0	1	1	0	1	0	1	1	1	1	1	0	0	0	0	1	0		1	1	1	0	0	0	1	0	0	1	0	0										0	0	0
185	80	0	white	Unknown	80	0	0	0	0					0	0	0	0	0								1	1	1	0	1	0	1	0	0	1	0	0										0	0	1
186	57	0	white	NonHispanic	56	0	0	0	1	1	1	0	0	1	1	0	0	1	1	1	1	1	1	0		0	0	0	0	1	0	0	1	0	1	0	0										0	1	1
187	60	0	white	NonHispanic	60	0	0	0	1	0	1	1	0	0	0	0	0	0								1	1	1	0	0	0	1	0	0	1	0	1		1	1	0	0	1	1	1	1	0	0	0
188	62	0	white	NonHispanic	66	0	0	0	0					0	0	0	0	0								0	0	0	0	0	0	0	1	0	0	0	0										0	0	1
189	78	1	white	NonHispanic	78	1	0	1	0					1	1	1	1	0								1	0	1	0	0	0	1	0	0	1	0	0										0	1	1
190	69	1	hispanic	Hispanic or Latino	73	1	0	1	1	1	1	0	0	0	0	0	0	0								3	1	1	1	1	1	0	0	0	1	0	0										0	0	1
191	61	1	white	NonHispanic	61	0	0	0						0	0	0	0	0								1	1	1	0	0	1	1	0	0	0	0	0										1	0	0
192	66	1	hispanic	Hispanic or Latino	65	0	0	0	0					0	0	0	0	0								1	1	1	0	1	1	1	0	0	1	0	1	2 (0)	0	1	0	0	1	0	0	1	0	0	0
193	61	0	white	NonHispanic	61	0	0	0	1	1	0	1	0	1	1	1	1	1	0	1	1	0	0	0		1	0	1	0	1	0	1	1	0	1	0	0										0	0	0
194	39	1	white	NonHispanic	38	1	0	1	1	0	0	1	0	0	0	0	0	0								3	1	1	0	1	1	0	0	0	0	0	1	0	0	1	0	0	1	0	0	1	0	0	0
195	71	1	white	NonHispanic	71	1	0	1	1	1	0	1	0	1	1	1	0	1	0	1	1	0	0	0		1	1	1	0	1	0	0	0	0	0	0	0										0	0	0
196	81	0	black	Hispanic or Latino	81	0	0	0	1	1	1	0	0	0	0	0	0	0								2	1	1	1	0	1	0	0	0	0	0	0										0	0	0
197	86	1	white	NonHispanic	86	1	0	1	1	1	1	0	0	0	0	0	0	0								1	1	0	0	0	0	0	0	0	0	0	0										0	0	0
198	87	0	white	NonHispanic	87	0	0	0	1	1	1	0	1	0	0	0	0	0								1	1	1	0	0	0	1	0	0	1	0	0										0	1	1
199	78	1	white	NonHispanic	78	0	0	0	1	1	0	1	0	1	1	1	1	1	0	0	0	0	0	0		1	1	1	0	0	0	1	0	0	0	0	0										0	0	0
200	74	1	white	NonHispanic	74	1	0	1	1	1	1	1	0	1	1	1	1	1	0	0	0	0	0	0		1	1	0	0	1	0	0	1	0	0	0	0										0	0	0
201	55	1	white	NonHispanic	54	0	0	0	1	1	1	0	0	1	1	1	0	0								2	1	1	1	1	1	1	0	0	1	0	1	0	1	1	0	0	1	0	0	0	0	1	1
202	69	0	hispanic	Hispanic or Latino	69	1	0	1	1	1	0	1	0	0	0	0	0	0								1	1	1	0	1	0	0	0	0	0	0	1	0	0	1	0	0	1	0	0	1	0	1	1
203	55	1	white	NonHispanic	55	1	0	1	1	1	1	0	0	0	0	0	0	0								2	1	1	0	1	1	1	0	0	1	0	1	0	1	0	0	0	1	0	0	0	0	0	0
204	56	1	white	NonHispanic	56	1	0	1	1	1	0	1	0	0	0	0	0	0								1	1	1	0	0	0	1	0	0	0	0	0										0	0	0
205	17	0	white	NonHispanic	18	0	0	0	1	1	0	0	1	1	1	1	1	0								0	0	0	0	0	0	1	0	0	1	0	0										0	0	0
206	63	0	white	unknown	63	1	0	1	1	1	1	1	0	0	0	0	0	0								2	1	1	1	1	0	0	0	0	1	0	0										0	0	0
207	63	0	white	NonHispanic	62	0	0	0	1	1	1	0	1	1	1	1	0	1	1	1	1	0	0	0		1	1	1	0	1	1	1	0	0	1	0	0										1	0	1
208	59	1	white	NonHispanic	59	1	0	1	1	1	1	0	0	1				1	0	0	0	0	1	0		2	1	1	1	1	1	0	0	0	1	0	0										1	0	0
209	74	1	white	NonHispanic	74	1	0	1	1	1	1	1	0	0	0	0	0	0								1	1	1	1	0	0	0	0	0	1	0	1	0	0	1	0	0	1	1	1	1	0	0	0
210	52	1	white	NonHispanic	51	0	0	0	1	0	0	1	0	0	0	0	0	0								1	1	1	0	0	1	0	0	0	1	0	1	1	1	0	0	0	0	0	0	0	0	0	0
211	66	0	white	NonHispanic	66	1	0	1	1	1	1	0	0	1	1	1	1	1	0	0	0	0	0	0		0	0	0	0	0	0	0	0	0	1	0	1	0	0	0	0	0	1	1	1	1	0	0	0
212	75	1	asian	NonHispanic	75	1	1	0	0					1	1	1	1	1	0	0	0	0	1	0		1	1	1	0	1	1	0	0	0	1	0	0										0	0	1
213	53	1	white	NonHispanic	53	1	0	1	1	1	1	1	0	0	0	0	0	0								1	1	1	0	0	1	1	0	0	1	0	1	2	0	1	0	0	0	0	0	1	0	0	0
214	79	0	white	NonHispanic	79	1	0	1	1	1	0	1	0	1	1	0	0	1	1	1	1	0	1	0		1	1	1	1	0	0	1	1	0	1	0	0										0	0	0
215	52	0	white	unknown	52	0	0	0	0					0	0	0	0	0								1	1	0	0	1	0	0	1	0	0	0	1	0	0	1	0	0	1	1	1	1	0	0	0
216	75	1	white	NonHispanic	75	1	0	1	1	0	1	0	0	0	0	0	0	0								1	1	1	0	0	0	0	0	0	1	0	1	0	0	1	0	0	1	0	0	1	0	0	0
217	59	1	AA	NonHispanic	58	1	1	0	1	1	0	1	0	1	1	0	0	1	1	1	1	0	1	0		1	1	1	1	0	0	0	0	1	0	0	0										0	0	0
218	50	0	white	NonHispanic	49	1	0	1	1	1	0	1	0	1	1	0	0	1								2	1	1	0	1	1	1	0	0	1	0	1	0,1	1	0	0	0	1	0	0	1	0	0	1
219	76	1	AA	NonHispanic	76	1	1	0	0					1	1	1	1	1	0	0	0	0	1	0		3	1	1	1	1	1	0	0	0	0	0	0										0	0	0
220	71	0	white	NonHispanic	70	1	1	0	1	1	1	0	0	1	1	1	0	1	0	0	0	0	0	0		1	1	0	0	1	0	0	0	0	1	0	0										0	1	1
221	70	0	white	NonHispanic	70	1	0	1	1	1	1	0	0	0	0	0	0	0								0	0	0	0	0	0	0	0	0	1	0	1	5	0	0	0	1	1	1	1	0	0	0	0
222	78	1	white	NonHispanic	78	1	0	1	1	0	0	1	0	0	0	0	0	0								1	1	1	0	0	0	1	0	0	1	0	1	1(secondary)	1	0	0	0	0	1	1	1	0	0	0
223	65	0	white	NonHispanic	65	1	0	1	1	1	1	0	0	1	1	1	1	1	0	0	0	0	0	0		0	0	0	0	0	0	0	0	0	1	0	0										0	0	1
224	54	0	Asian	NonHispanic	54	0	0	0	0					1	1	1	1	0								1	1	1	0	0	0	1	1	0	1	0	1	0	0	0	0	1	1	1	1	1	0	0	0
225	68	0	asian	NonHispanic	68	0	0	0	0					0	0	0	0	0								1	1	1	0	0	1	1	0	0	1	0	1	1(secondary)	1	0	0	0	1	0	0	1	0	0	0
226	72	0	hispanic	Hispanic or Latino	72	0	0	0	1	1	1	0	0	0	0	0	0	0								0	0	0	0	0	0	0	0	0	1	0	0										0	1	1
227	67	0	hispanic	Hispanic or Latino	66	0	0	0	1	1	1	0	0	1				1	0	0	0	0	0	0		1	1	1	0	0	1	0	0	0	1	1	1	1	1	0	0	0	0	0	0	1	0	0	0
228	65	0	white	NonHispanic	65	0	0	0	1	0	1	0	0	0	0	0	0	0								2	1	1	0	0	0	0	0	0	1	0	1	0	0	1	0	0	1	1	1	1	0	0	1
229	52	1	white	NonHispanic	52	0	0	0	1	1	0	0	1	0	0	0	0	0								0	0	0	0	0	0	1	0	0	1	0	1	0	0	1	1	0	1	1	1	1	0	0	1
230	67	0	American Indian	NonHispanic	67	0	0	0	1	0	1	1	0	0	0	0	0	0								3	1	1	1	0	1	1	0	0	1	0	1	0	0	1	0	0	1	0	0	1	0	0	0
231	74	1	white	NonHispanic	74	0	0	0	0					0	0	0	0	0								2	1	1	1	0	0	0	0	0	0	0	1	4	0	0	0	0	0	0	0	1	0	0	0
232	55	0	white	NonHispanic	55	0	0	0	1	1	1	0	0	1	1	1	1	1	1	1	1	0	1	0		0	0	0	0	0	0	1	1	0	0	0	0										0	0	1
233	77	0	white	NonHispanic	77	0	0	0	0					1	1	1	1	1	0	1	1	0	0	0		1	0	1	0	1	1	1	1	0	1	0	0										0	0	0
234	75	0	white	NonHispanic	75	1	2	2	1	1	1	1	0	0	0	0	0	0								3	1	1	1	1	1	0	0	0	1	0	0										0	0	0
235	70	1	white	NonHispanic	70	1	0	1	1	1	0	1	0	0	0	0	0	0								2	1	1	1	1	1	0	0	0	0	0	0										0	0	0
236	64	1	white	NonHispanic	64	0	0	0	0					1				0								1	1	0	0	0	0	1	0	1	1	0	1	0	0	0	0	0	0	1	1	0	0	0	0
237	23	1	white	Hispanic or Latino	23	1	1	0	0					0	0	0	0	0								0	0	0	0	0	0	0	1	0	1	0	0										0	0	0
238	71	0	white	NonHispanic	71	0	0	0	1	0	1	0	0	1	1	1	1	1	0	0	0	0	1	1		3	1	1	0	1	1	0	1	0	1	0	0										0	0	0
239	63	1	asian	NonHispanic	64	0	0	0	1	1	0	1	0	0	0	0	0	0								1	1	1	0	0	0	0	0	0	0	0	1	0	1	1	0	1	0	0	0	1	0	0	0
240	71	1	white	NonHispanic	71	1	1	0	0					1	1	1	1	1	0	1	1	0	1	1		1	1	1	0	0	1	1	0	1	0	0	0										1	0	0
241	70	0	black	NonHispanic	70	0	0	0	1	1	0	1	0	0	0	0	0	0								0	0	0	0	0	1	1	1	0	0	0	0										0	0	0
242	79	1	white	NonHispanic	79	1	0	1	1	1	1	0	0	0	0	0	0	0								3	1	1	1	0	0	1	0	1	1	0	0										0	0	0
243	62	1	white	NonHispanic	61	0	0	0	0					0	0	0	0	0								1	1	1	0	1	1	0	0	0	1	0	1	0	0	1	0	0	0	0	0	1	0	0	1
244	76	0	white	NonHispanic	76	0	0	0	1	1	1	1	0	0	0	0	0	0								1	1	0	0	0	0	1	0	0	1	0	0										0	0	0
245	58	0	white	NonHispanic	68	1	0	1	1	1	1	1	0	0	0	0	0	0								1	1	1	0	0	0	0	0	0	1	0	1	0	0	0	0	0	1	1	1	1	0	0	0
246	64	0	white	NonHispanic	64	0	0	0	1	1	1	0	0	0	0	0	0	0								0	0	0	0	0	0	1	0	0	1	0	1	0	0	0	0	0	1	1	1	0	0	0	0
247	49	0	hispanic	Hispanic or Latino	51	0	0	0	1	1	0	1	0	0	0	0	0	0								3	1	1	0	0	0	0	0	0	1	0	1	0	1 (secondary)	0	0	0	0	1	1	1	0	0	0
248	70	1	white	NonHispanic	70	1	0	1	1	1	0	0	1	1	1	1	1	1	0	0	0	0	0	0		2	1	1	1	0	0	1	0	0	1	0	0										0	1	1
249	69	0	white	NonHispanic	69	0	0	0	1	1	0	0	1	0	0	0	0	0								2	1	1	0	0	1	1	0	1	1	1	1	0	0	1	1	0	1	1	1	1	0	0	0
250	62	0	white	NonHispanic	62	1	0	1	1	1	0	1	0	0	0	0	0	0								1	1	1	0	0	0	1	0	0	1	0	1	0	0	1	0	0	1	0	0	1	0	0	0
251	77	0	white	NonHispanic	77	0	0	0	1		0	1	0	0	0	0	0	0								1	1	1	0	0	0	1	0	0	1	0	1			1							0	1	1
252	69	1	white	NonHispanic	68	1	0	1	1	1	1	1	0	1	1	0	0	1	0	0	0	0	0	0		1	1	1	0	0	0	0	0	0	0	0	1	1 (secondary)	1	0	0	0	1	0	0	1	1	0	0
253	82	0	white	NonHispanic	82	0	0	0	1	1	0	1	0	0	0	0	0	0								2	1	1	0	0	0	1	0	0	1	0	0										0	0	0
254	63	0	white	NonHispanic	62	1	0	1	1	0	0	1	0	1	1	0	0	1	0	0	0	0	0	0		1	1	1	0	0	0	0	0	0	0	0	1	0,3	0	0	1	0	1	0	0	1	0	0	0
255	56	0	black	NonHispanic	56	0	0	0	1	1	0	1	0	0	0	0	0	0								1	1	1	0	0	0	0	0	0	0	0	1	0	0	0	0	0	1	1	1	1	0	0	0
256	69	0	white	NonHispanic	69	1	0	1	1	1	0	1	0	0	0	0	0	0								2	1	1	1	0	0	0	0	0	0	0	1	0	1	0	0	0	1	1	1	1	0	0	0
257	57	1	hispanic	Hispanic or Latino	57	1	0	0	1	0	1	0	0	0	0	0	0	0								2	1	1	1	1	0	0	0	0	1	0	0										0	0	0
258	62	1	white	NonHispanic	62	0	0	0	1	0	0	0	1	0	0	0	0	0								2	1	1	1	1	1	0	0	1	1	0	1	0	0	1	0	0	1	1	1	1	0	0	0
259	69	1	white	NonHispanic	68	1	0	1	0					0	0	0	0	0								1	1	1	0	0	0	0	0	0	1	0	1	0	0	1	0	0	0	1	1	1	0	1	1
260	66	1	white	NonHispanic	66	0	0	0	1	1	0	1	0	0	0	0	0	0								2	1	1	1	1	1	0	0	0	0	0	1	0	0	1	0	1	0	0	0	0	0	0	0
261	68	1	white	NonHispanic	68	0	0	0	1	1	0	1	0	1	1	0	0	1	1	1	1	0	1	1		1	1	1	0	0	0	0	0	0	1	0	0										0	1	1
262	72	1	white	NonHispanic	72	0	0	0	0					0	0	0	0	0								2	1	1	0	0	0	0	0	0	1	0	1	0	0	1	0	0	1	1	1	1	0	0	1
263	50	0	black	NonHispanic	49	1	0	1	1	1	1	0	1	1	1	0	0	1	0	1	1	0	0	0		1	1	1	0	0	0	0	0	0	1	0	0										0	0	0
264	68	1	hispanic	Hispanic or Latino	67	1	0	1	1		0	1	0	1	1	1	1	1	0	0	0	1	0	0		1	1	1	0	0	1	0	0	0	0	0	0										0	1	1
[truncated: 210 more columns]
